# Supplementary material for: Foxo3 Knockdown Mediates Decline of Myod1 and Myog Reducing Myoblast Conversion to Myotubes
Source: Cells. 2023 Aug 29;12(17):2167. doi: 10.3390/cells12172167 (PMC10486649; doi:10.3390/cells12172167)
Supplement: Supplementary file 1 [file cells-12-02167-s001.zip]

Archive with 1 entries (1 files):
- cells-2559191-supplementary material.pdf
